# Supplementary material for: Uncovering conserved networks and global conformational changes in G protein-coupled receptor kinases
Source: Comput Struct Biotechnol J. 2024 Sep 28;23:3445–53. doi: 10.1016/j.csbj.2024.09.014 (PMC11472376; doi:10.1016/j.csbj.2024.09.014)
Supplement: Supplementary file 2 — Supplementary material [file mmc2.xlsx]

## Sheet: Fig5C
RH.HN.12
RH.HN.13
RH.HN.15
RH.HN.16
RH.HN.17
RH.HN.19
RH.HN.20
RH.HN.22
RH.HN.23
RH.HNH1.6
RH.HNH1.15
RH.H1.7
RH.H4H5.1
RH.H4H5.3
RH.H5.8
RH.H6.11
RH.H6H7.5
RH.H8.7
KD.S1.4
KD.S1.5
KD.S1.6
KD.S1.7
KD.S1.8
KD.S1.9
KD.S1S2.1
KD.S1S2.2
KD.S1S2.3
KD.S1S2.4
KD.S2.4
KD.S2.6
KD.S2S3.3
KD.S3.3
KD.S3.9
KD.HB.2
KD.HB.3
KD.HB.5
KD.HC.7
KD.HC.8
KD.HC.14
KD.HCS4.2
KD.S4.3
KD.S4S5.3
KD.S5.4
KD.S5HD.4
KD.S5HD.5
KD.S5HD.6
KD.HD.3
KD.HD.4
KD.HE.17
KD.S7HF.3
KD.S7HF.8
KD.HGHH.1
KD.HH.2
KD.HHHI.2
KD.HIHJ.4
KD.HJ.3
KD.HJHK.5
KD.HK.2
KD.HK.3
KD.HK.6
KD.HKHL.9
KD.HKHL.12
KD.HKHL.13
KD.HKHL.14
KD.HKHL.15
KD.HKHL.16
KD.HKHL.17
KD.HKHL.18
KD.HKHL.19
KD.HKHL.22
KD.HKHL.23
KD.HKHL.24
KD.HKHL.25
KD.HKHL.26
KD.HKHL.29
KD.HKHL.30
KD.HKHL.33
KD.HKHL.35

## Sheet: FigS10
RH.HN.1
RH.HN.2
RH.HN.3
RH.HN.4
RH.HN.5
RH.HN.6
RH.HN.7
RH.HN.8
RH.HN.9
RH.HN.10
RH.HN.11
RH.HN.12
RH.HN.13
RH.HN.14
RH.HN.15
RH.HN.16
RH.HN.17
RH.HN.18
RH.HN.19
RH.HN.20
RH.HN.21
RH.HN.22
RH.HN.23
RH.HN.24
RH.HN.25
RH.HNH1.1
RH.HNH1.2
RH.HNH1.3
RH.HNH1.4
RH.HNH1.5
RH.HNH1.6
RH.HNH1.7
RH.HNH1.8
RH.HNH1.9
RH.HNH1.10
RH.HNH1.11
RH.HNH1.12
RH.HNH1.13
RH.HNH1.14
RH.HNH1.15
RH.HNH1.16
RH.HNH1.17
RH.HNH1.18
RH.HNH1.19
RH.HNH1.20
RH.H1.1
RH.H1.2
RH.H1.3
RH.H1.4
RH.H1.5
RH.H1.6
RH.H1.7
RH.H1.8
RH.H1.9
RH.H1.10
RH.H1.11
RH.H1.12
RH.H1.13
RH.H1.14
RH.H1H2.1
RH.H1H2.2
RH.H1H2.3
RH.H2.1
RH.H2.2
RH.H2.3
RH.H2.4
RH.H2.5
RH.H2.6
RH.H2.7
RH.H2H3.1
RH.H3.1
RH.H3.2
RH.H3.3
RH.H3.4
RH.H3.5
RH.H3.6
RH.H3.7
RH.H3.8
RH.H3.9
RH.H3.10
RH.H3.11
RH.H3.12
RH.H3.13
RH.H3.14
RH.H3H4.1
RH.H4.1
RH.H4.2
RH.H4.3
RH.H4.4
RH.H4.5
RH.H4.6
RH.H4.7
RH.H4.8
RH.H4.9
RH.H4.10
RH.H4.11
RH.H4.12
RH.H4H5.1
RH.H4H5.2
RH.H4H5.3
RH.H4H5.4
RH.H4H5.5
RH.H4H5.6
RH.H4H5.7
RH.H4H5.8
RH.H4H5.9
RH.H4H5.10
RH.H5.1
RH.H5.2
RH.H5.3
RH.H5.4
RH.H5.5
RH.H5.6
RH.H5.7
RH.H5.8
RH.H5.9
RH.H5.10
RH.H5.11
RH.H5.12
RH.H5.13
RH.H5.14
RH.H5.15
RH.H5.16
RH.H5.17
RH.H5.18
RH.H5.19
RH.H5.20
RH.H5.21
RH.H5H6.1
RH.H5H6.2
RH.H5H6.3
RH.H5H6.4
RH.H5H6.5
RH.H5H6.6
RH.H5H6.7
RH.H6.1
RH.H6.2
RH.H6.3
RH.H6.4
RH.H6.5
RH.H6.6
RH.H6.7
RH.H6.8
RH.H6.9
RH.H6.10
RH.H6.11
RH.H6.12
RH.H6.13
RH.H6H7.1
RH.H6H7.2
RH.H6H7.3
RH.H6H7.4
RH.H6H7.5
RH.H6H7.6
RH.H7.1
RH.H7.2
RH.H7.3
RH.H7.4
RH.H7.5
RH.H7.6
RH.H7.7
RH.H7.8
RH.H7.9
RH.H7.10
RH.H7.11
RH.H7.12
RH.H7.13
RH.H7.14
RH.H7.15
RH.H8.1
RH.H8.2
RH.H8.3
RH.H8.4
RH.H8.5
RH.H8.6
RH.H8.7
RH.H8.8
RH.H8H9.1
RH.H9.1
RH.H9.2
RH.H9.3
RH.H9.4
RH.H9.5
RH.H9.6
RH.H9.7
RH.H9.8
RH.H9.9
RH.H9.10
RH.H9.11
RH.H9.12
RH.H9.13
RH.H9.14
RH.H9.15
RH.H9HA.1
RH.H9HA.2
RH.H9HA.3
KD.HA.1
KD.HA.2
KD.HA.3
KD.HA.4
KD.S1.1
KD.S1.2
KD.S1.3
KD.S1.4
KD.S1.5
KD.S1.6
KD.S1.7
KD.S1.8
KD.S1.9
KD.S1S2.1
KD.S1S2.2
KD.S1S2.3
KD.S1S2.4
KD.S2.1
KD.S2.2
KD.S2.3
KD.S2.4
KD.S2.5
KD.S2.6
KD.S2.7
KD.S2S3.1
KD.S2S3.2
KD.S2S3.3
KD.S3.1
KD.S3.2
KD.S3.3
KD.S3.4
KD.S3.5
KD.S3.6
KD.S3.7
KD.S3.8
KD.S3.9
KD.S3HB.1
KD.HB.1
KD.HB.2
KD.HB.3
KD.HB.4
KD.HB.5
KD.HB.6
KD.HB.7
KD.HBHC.1
KD.HC.1
KD.HC.2
KD.HC.3
KD.HC.4
KD.HC.5
KD.HC.6
KD.HC.7
KD.HC.8
KD.HC.9
KD.HC.10
KD.HC.11
KD.HC.12
KD.HC.13
KD.HC.14
KD.HC.15
KD.HCS4.1
KD.HCS4.2
KD.HCS4.3
KD.HCS4.4
KD.HCS4.5
KD.HCS4.6
KD.HCS4.7
KD.HCS4.8
KD.HCS4.9
KD.HCS4.10
KD.HCS4.11
KD.S4.1
KD.S4.2
KD.S4.3
KD.S4.4
KD.S4.5
KD.S4S5.1
KD.S4S5.2
KD.S4S5.3
KD.S5.1
KD.S5.2
KD.S5.3
KD.S5.4
KD.S5.5
KD.S5.6
KD.S5HD.1
KD.S5HD.2
KD.S5HD.3
KD.S5HD.4
KD.S5HD.5
KD.S5HD.6
KD.S5HD.7
KD.HD.1
KD.HD.2
KD.HD.3
KD.HD.4
KD.HD.5
KD.HD.6
KD.HD.7
KD.HDHE.1
KD.HDHE.2
KD.HDHE.3
KD.HDHE.4
KD.HDHE.5
KD.HDHE.6
KD.HDHE.7
KD.HDHE.8
KD.HDHE.9
KD.HE.1
KD.HE.2
KD.HE.3
KD.HE.4
KD.HE.5
KD.HE.6
KD.HE.7
KD.HE.8
KD.HE.9
KD.HE.10
KD.HE.11
KD.HE.12
KD.HE.13
KD.HE.14
KD.HE.15
KD.HE.16
KD.HE.17
KD.HE.18
KD.HE.19
KD.HE.20
KD.HE.21
KD.HES6.1
KD.HES6.2
KD.HES6.3
KD.HES6.4
KD.HES6.5
KD.HES6.6
KD.HES6.7
KD.HES6.8
KD.S6.1
KD.S6.2
KD.S6.3
KD.S6.4
KD.S6.5
KD.S6.6
KD.S6.7
KD.S6S7.1
KD.S6S7.2
KD.S7.1
KD.S7.2
KD.S7.3
KD.S7.4
KD.S7.5
KD.S7HF.1
KD.S7HF.2
KD.S7HF.3
KD.S7HF.4
KD.S7HF.5
KD.S7HF.6
KD.S7HF.7
KD.S7HF.8
KD.S7HF.9
KD.S7HF.10
KD.S7HF.11
KD.S7HF.12
KD.S7HF.13
KD.S7HF.14
KD.S7HF.15
KD.S7HF.16
KD.S7HF.17
KD.S7HF.18
KD.S7HF.19
KD.S7HF.20
KD.S7HF.21
KD.S7HF.22
KD.S7HF.23
KD.S7HF.24
KD.S7HF.25
KD.S7HF.26
KD.S7HF.27
KD.S7HF.28
KD.S7HF.29
KD.S7HF.30
KD.S7HF.31
KD.S7HF.32
KD.S7HF.33
KD.S7HF.34
KD.S7HF.35
KD.S7HF.36
KD.S7HF.37
KD.S7HF.38
KD.HF.1
KD.HF.2
KD.HF.3
KD.HF.4
KD.HF.5
KD.HF.6
KD.HF.7
KD.HF.8
KD.HF.9
KD.HF.10
KD.HF.11
KD.HF.12
KD.HF.13
KD.HF.14
KD.HF.15
KD.HF.16
KD.HF.17
KD.HFHG.1
KD.HFHG.2
KD.HFHG.3
KD.HFHG.4
KD.HFHG.5
KD.HFHG.6
KD.HFHG.7
KD.HFHG.8
KD.HFHG.9
KD.HFHG.10
KD.HFHG.11
KD.HFHG.12
KD.HFHG.13
KD.HG.1
KD.HG.2
KD.HG.3
KD.HG.4
KD.HG.5
KD.HG.6
KD.HG.7
KD.HG.8
KD.HG.9
KD.HG.10
KD.HG.11
KD.HGHH.1
KD.HGHH.2
KD.HGHH.3
KD.HGHH.4
KD.HGHH.5
KD.HGHH.6
KD.HGHH.7
KD.HGHH.8
KD.HGHH.9
KD.HGHH.10
KD.HH.1
KD.HH.2
KD.HH.3
KD.HH.4
KD.HH.5
KD.HH.6
KD.HH.7
KD.HH.8
KD.HH.9
KD.HH.10
KD.HH.11
KD.HHHI.1
KD.HHHI.2
KD.HI.1
KD.HI.2
KD.HI.3
KD.HI.4
KD.HIHJ.1
KD.HIHJ.2
KD.HIHJ.3
KD.HIHJ.4
KD.HIHJ.5
KD.HIHJ.6
KD.HIHJ.7
KD.HIHJ.8
KD.HJ.1
KD.HJ.2
KD.HJ.3
KD.HJ.4
KD.HJ.5
KD.HJ.6
KD.HJHK.1
KD.HJHK.2
KD.HJHK.3
KD.HJHK.4
KD.HJHK.5
KD.HJHK.6
KD.HJHK.7
KD.HJHK.8
KD.HK.1
KD.HK.2
KD.HK.3
KD.HK.4
KD.HK.5
KD.HK.6
KD.HKHL.1
KD.HKHL.2
KD.HKHL.3
KD.HKHL.4
KD.HKHL.5
KD.HKHL.6
KD.HKHL.7
KD.HKHL.8
KD.HKHL.9
KD.HKHL.10
KD.HKHL.11
KD.HKHL.12
KD.HKHL.13
KD.HKHL.14
KD.HKHL.15
KD.HKHL.16
KD.HKHL.17
KD.HKHL.18
KD.HKHL.19
KD.HKHL.20
KD.HKHL.21
KD.HKHL.22
KD.HKHL.23
KD.HKHL.24
KD.HKHL.25
KD.HKHL.26
KD.HKHL.27
KD.HKHL.28
KD.HKHL.29
KD.HKHL.30
KD.HKHL.31
KD.HKHL.32
KD.HKHL.33
KD.HKHL.34
KD.HKHL.35
KD.HKHL.36
KD.HL.1
KD.HL.2
KD.HL.3
KD.HL.4
KD.HL.5
KD.HL.6
KD.HL.7
KD.HL.8
KD.HL.9
KD.HL.10
KD.HLH10.1
KD.HLH10.2
KD.HLH10.3
KD.HLH10.4
KD.HLH10.5
KD.H10.1
KD.H10.2
KD.H10.3
KD.H10.4
KD.H10.5
KD.H10.6
KD.H10.7
KD.H10.8
KD.H10.9
KD.H10.10
KD.H10.11
KD.H10.12
KD.H11.1
KD.H11.2
KD.H11.3
KD.H11.4
KD.H11.5
KD.H11.6
KD.H11.7
KD.H11.8
KD.H11.9
KD.H11.10
KD.H11.11
KD.H11.12
KD.H11.13
KD.H11.14
KD.H11.15
KD.H11.16
KD.H11.17
KD.H11.18
KD.H11.19
KD.H11.20
KD.H11.21
KD.H11.22
KD.H11.23
KD.H11.24
KD.H11.25
KD.H11.26
KD.H11.27
KD.H11.28
KD.H11.29
KD.H11.30
KD.H11.31
KD.H11.32
RH.H11SA.1
RH.H11SA.2
RH.H11SA.3
RH.H11SA.4
RH.H11SA.5
RH.H11SA.6
RH.H11SA.7
RH.H11SA.8
RH.H11SA.9
RH.H11SA.10
RH.H11SA.11
