# Supplementary material for: Uncovering conserved networks and global conformational changes in G protein-coupled receptor kinases
Source: Comput Struct Biotechnol J. 2024 Sep 28;23:3445–53. doi: 10.1016/j.csbj.2024.09.014 (PMC11472376; doi:10.1016/j.csbj.2024.09.014)
Supplement: Supplementary file 3 — Supplementary material [file mmc3.xlsx]

## Sheet: flowscheme
PDB selection process
	(1) Collect available PDB files
	GRK1/7	16	5AFP	2I94	3C4W	3C4X	3C4Y	3C4Z	3C50	3QC9	3T8O	4L9I
			4PNI	4WBO	7MT8	7MT9	7MTA	7MTB
	GRK2/3	33	1BAK	3CIK	3KRW	3KRX	3V5W	4MK0	4PNK	5HE1	5UKK	5UKL
			5WG3	5WG4	5WG5	6C2Y	6U7C	7K7L	7K7Z	7PWD	1OMW	1YM7
			2BCJ	3PSC	3PVU	3PVW	3UZS	3UZT	5HE0	5HE2	5HE3	5UKM
			8JPB	8JPC	8JPD
	GRK4/5/6	8	4YHJ	4TNB	4TND	6PJX	4WNK	2ACX	3NYN	3NYO
	Total	57
	(2) Filter fragments, low resolution structure (>4Å)
	GRK1/7	9	3C4W	3C4X	3C4Z	3C50	3QC9	3T8O	4L9I	4PNI	4WBO
	GRK2/3	30	3CIK	3KRW	3KRX	3V5W	4MK0	4PNK	5HE1	5UKK	5UKL	5WG3
			5WG4	5WG5	6C2Y	6U7C	7K7L	7K7Z	7PWD	1OMW	2BCJ	3PSC
			3PVU	3PVW	3UZT	5HE0	5HE2	5HE3	5UKM	8JPB	8JPC	8JPD
	GRK4/5/6	8	4YHJ	4TNB	4TND	6PJX	4WNK	2ACX	3NYN	3NYO
	Total	47
	(3) Divide chains into separate structure files
	GRK1/7	19	3C4WA	3C4WB	3C4XA	3C4XB	3C4ZA	3C50A	3C50B	3QC9A	3QC9B	3QC9C
			3QC9D	3T8OA	4L9IA	4L9IB	4PNIA	4WBOA	4WBOB	4WBOC	4WBOD
	GRK2/3	30	3CIKA	3KRWA	3KRXA	3V5WA	4MK0A	4PNKA	5HE1A	5UKKA	5UKLA	5WG3A
			5WG4A	5WG5A	6C2YA	6U7CA	7K7LA	7K7ZA	7PWDA	1OMWA	2BCJA	3PSCA
			3PVUA	3PVWA	3UZTA	5HE0A	5HE2A	5HE3A	5UKMA	8JPBG	8JPCG	8JPDG
	GRK4/5/6	12	4YHJA	4YHJB	4TNBA	4TNDA	6PJXA	4WNKA	2ACXA	2ACXB	3NYNA	3NYNB
			3NYOA	3NYOB
	Total	61
	(4) Classify the states by criteria (described in manuscripts)
	GRK2/3-Closed	7	3V5WA	7K7LA	7K7ZA	1OMWA	3PVUA	3PVWA,	3UZTA
	GRK2/3-Open	3	8JPBG	8JPCG	8JPDG
	GRK4/5/6-Closed	6	4YHJA	4YHJB	4TNBA	4TNDA	2ACXA	2ACXB
	GRK4/5/6-Open	2	6PJXA	4WNKA
	Total	18

## Sheet: pdb
	Species	Identifier	Method	Resolution	Chain	H4H5-HK min dist	<3.3A	N-term deletion	Other chain
GRK1	Bos taurus (Bovine)	3C4W	X-ray	2.70 Å	A	2.728	yes	30
GRK1	Bos taurus (Bovine)	3C4W	X-ray	2.70 Å	B	2.97092	yes	0
GRK1	Bos taurus (Bovine)	3C4X	X-ray	2.90 Å	A	2.79909	yes	29
GRK1	Bos taurus (Bovine)	3C4X	X-ray	2.90 Å	B	2.68836	yes	30
GRK1	Bos taurus (Bovine)	3C4Z	X-ray	1.84 Å	A	2.81127	yes	30
GRK1	Bos taurus (Bovine)	3C50	X-ray	2.60 Å	A	2.7238	yes	29
GRK1	Bos taurus (Bovine)	3C50	X-ray	2.60 Å	B	2.8065	yes	29
GRK1	Bos taurus (Bovine)	3QC9	X-ray	2.70 Å	A	2.80496	yes	30
GRK1	Bos taurus (Bovine)	3QC9	X-ray	2.70 Å	B	2.78433	yes	30
GRK1	Bos taurus (Bovine)	3QC9	X-ray	2.70 Å	C	2.77353	yes	30
GRK1	Bos taurus (Bovine)	3QC9	X-ray	2.70 Å	D	2.76595	yes	30
GRK1	Bos taurus (Bovine)	3T8O	X-ray	2.50 Å	A	2.78498	yes	29
GRK1	Bos taurus (Bovine)	4L9I	X-ray	2.32 Å	B	2.66396	yes	30
GRK1	Bos taurus (Bovine)	4L9I	X-ray	2.32 Å	A	2.84387	yes	29
GRK1	Bos taurus (Bovine)	4PNI	X-ray	1.85 Å	A	2.80458	yes	29
GRK1	Bos taurus (Bovine)	4WBO	X-ray	2.81 Å	A	2.69354	yes	27
GRK1	Bos taurus (Bovine)	4WBO	X-ray	2.81 Å	B	2.70954	yes	29
GRK1	Bos taurus (Bovine)	4WBO	X-ray	2.81 Å	C	2.70802	yes	30
GRK1	Bos taurus (Bovine)	4WBO	X-ray	2.81 Å	D	2.70323	yes	29
GRK2	Homo sapiens (Human)	3V5W	X-ray	2.07 Å	A	3.16994	yes	29	GNB1, GNG2
GRK2	Homo sapiens (Human)	7K7L	X-ray	2.54 Å	A	3.12199	yes	29	GNB1, GNG2
GRK2	Homo sapiens (Human)	7K7Z	X-ray	2.61 Å	A	3.16915	yes	29	GNB1, GNG2
GRK2	Bos taurus (Bovine)	1OMW	X-ray	2.50 Å	A	3.23466	yes	28	GNB1, GNG2
GRK2	Bos taurus (Bovine)	3PVU	X-ray	2.48 Å	A	3.22586	yes	29	GNB1, GNG2
GRK2	Bos taurus (Bovine)	3PVW	X-ray	2.49 Å	A	3.03821	yes	28	GNB1, GNG2
GRK2	Bos taurus (Bovine)	3UZT	X-ray	3.51 Å	A	3.17841	yes	29
GRK2	Bos taurus (Bovine)	8JPB	EM	3.07 Å	G	6.47528	no	1	Gq, NTSR
GRK2	Bos taurus (Bovine)	8JPC	EM	3.07 Å	G	5.92061	no	1	Gq, NTSR
GRK2	Bos taurus (Bovine)	8JPD	EM	2.81 Å	G	5.92055	no	1	Gq, NTSR
GRK2	Homo sapiens (Human)	4MK0	X-ray	2.40 Å	A	3.60874	no	29	GNB1, GNG2
GRK2	Homo sapiens (Human)	4PNK	X-ray	2.56 Å	A	4.026	no	29	GNB1, GNG2
GRK2	Homo sapiens (Human)	5HE1	X-ray	3.15 Å	A	3.81997	no	28	GNB1, GNG2
GRK2	Homo sapiens (Human)	5UKL	X-ray	2.15 Å	A	3.8742	no	30	GNB1, GNG2
GRK2	Homo sapiens (Human)	5UKK	X-ray	2.60 Å	A	3.38426	no	29	GNB1, GNG2
GRK2	Homo sapiens (Human)	5WG3	X-ray	2.90 Å	A	4.14612	no	29	GNB1, GNG2
GRK2	Homo sapiens (Human)	5WG4	X-ray	2.31 Å	A	3.58701	no	30	GNB1, GNG2
GRK2	Homo sapiens (Human)	5WG5	X-ray	3.10 Å	A	3.41485	no	29
GRK2	Homo sapiens (Human)	6C2Y	X-ray	2.74 Å	A	4.13221	no	29	GNB1, GNG2
GRK2	Homo sapiens (Human)	6U7C	X-ray	2.44 Å	A	3.65635	no	29	GNB1, GNG2
GRK2	Bos taurus (Bovine)	5HE0	X-ray	2.56 Å	A	3.94151	no	29	GNB1, GNG2
GRK2	Bos taurus (Bovine)	5HE2	X-ray	2.79 Å	A	3.55641	no	29	GNB1, GNG2
GRK2	Bos taurus (Bovine)	5HE3	X-ray	2.74 Å	A	3.74154	no	29	GNB1, GNG2
GRK2	Bos taurus (Bovine)	5UKM	X-ray	3.03 Å	A	4.05089	no	30
GRK2	Homo sapiens (Human)	3CIK	X-ray	2.75 Å	A	3.76715	no	28	GNB1, GNG2
GRK2	Homo sapiens (Human)	3KRW	X-ray	2.90 Å	A	3.70812	no	29	GNB1, GNG2
GRK2	Homo sapiens (Human)	3KRX	X-ray	3.10 Å	A	3.38858	no	29	GNB1, GNG2
GRK2	Homo sapiens (Human)	7PWD	X-ray	2.60 Å	A	3.54618	no	26	GNB1, GNG2
GRK2	Bos taurus (Bovine)	2BCJ	X-ray	3.06 Å	A	3.52812	no	27
GRK2	Bos taurus (Bovine)	3PSC	X-ray	2.67 Å	A	3.4842	no	28	GNB1, GNG2
GRK4	Homo sapiens (Human)	4YHJ	X-ray	2.60 Å	A	2.98331	yes	24
GRK4	Homo sapiens (Human)	4YHJ	X-ray	2.60 Å	B	2.77161	yes	24
GRK5	Homo sapiens (Human)	4TNB	X-ray	2.11 Å	A	3.08865	yes	14
GRK5	Homo sapiens (Human)	4TND	X-ray	1.80 Å	A	2.89592	yes	14
GRK6	Homo sapiens (Human)	2ACX	X-ray	2.60 Å	A	2.96239	yes	13
GRK6	Homo sapiens (Human)	2ACX	X-ray	2.60 Å	B	2.90726	yes	13
GRK5	Homo sapiens (Human)	6PJX	X-ray	1.96 Å	A	6.17436	no	0	Calmodulin
GRK5	Bos taurus (Bovine)	4WNK	X-ray	2.42 Å	A	6.49116	no	23
GRK6	Homo sapiens (Human)	3NYN	X-ray	2.72 Å	A	3.67242	no	1
GRK6	Homo sapiens (Human)	3NYN	X-ray	2.72 Å	B	3.42622	no	1
GRK6	Homo sapiens (Human)	3NYO	X-ray	2.92 Å	A	3.7775	no	1
GRK6	Homo sapiens (Human)	3NYO	X-ray	2.92 Å	B	3.49033	no	1
