# Supplementary material for: Uncovering conserved networks and global conformational changes in G protein-coupled receptor kinases
Source: Comput Struct Biotechnol J. 2024 Sep 28;23:3445–53. doi: 10.1016/j.csbj.2024.09.014 (PMC11472376; doi:10.1016/j.csbj.2024.09.014)
Supplement: Supplementary file 4 — Supplementary material [file mmc4.xlsx]

## Sheet: Supplementary_Table2-GRK_expres
Tissue	Cell type	GRK1	GRK2	GRK3	GRK4	GRK5	GRK6	GRK7
adipose tissue	adipocytes	Not detected	Not detected	Not detected	Not detected	Not detected	Low	Not detected
adrenal gland	glandular cells	Not detected	Low	Medium	Not detected	Low	High	Not detected
appendix	glandular cells	Not detected	Medium	Medium	Not detected	Low	Medium	Not detected
appendix	lymphoid tissue	Not detected	High	Medium	Not detected	Low	Medium	Not detected
bone marrow	hematopoietic cells	Not detected	High	High	Not detected	Low	Medium	Not detected
breast	adipocytes	Not detected	Low	Not detected	Not detected	Low	Not detected	Not detected
breast	glandular cells	Not detected	Medium	High	Not detected	Low	Medium	Not detected
breast	myoepithelial cells	Not detected	Medium	High	Not detected	Low	Medium	Not detected
bronchus	respiratory epithelial cells	Not detected	Medium	High	Not detected	Low	High	Not detected
bronchus	ciliated cells (cell body)	No data	No data	No data	Not detected	No data	No data	No data
bronchus	ciliated cells (cilia axoneme)	No data	No data	No data	Not detected	No data	No data	No data
bronchus	ciliated cells (ciliary rootlets)	No data	No data	No data	High	No data	No data	No data
bronchus	ciliated cells (tip of cilia)	No data	No data	No data	Not detected	No data	No data	No data
bronchus	goblet cells	No data	No data	No data	Not detected	No data	No data	No data
caudate	glial cells	Not detected	Not detected	High	Not detected	Not detected	Low	Not detected
caudate	neuronal cells	Not detected	Not detected	Medium	Not detected	Low	High	Not detected
cerebellum	cells in granular layer	Not detected	Medium	Medium	Not detected	Not detected	Medium	Not detected
cerebellum	cells in molecular layer	Not detected	Not detected	High	Not detected	Medium	Medium	Not detected
cerebellum	Purkinje cells	Not detected	Medium	Medium	Not detected	Low	Medium	Not detected
cerebral cortex	endothelial cells	Not detected	Low	Low	Not detected	Not detected	Not detected	Not detected
cerebral cortex	glial cells	Not detected	Low	High	Not detected	Low	Not detected	Not detected
cerebral cortex	neuronal cells	Not detected	Medium	Medium	Low	Medium	Medium	Not detected
cerebral cortex	neuropil	Not detected	Low	Low	Not detected	Low	Medium	Not detected
cervix	glandular cells	Not detected	Medium	High	Not detected	Low	Medium	Not detected
cervix	squamous epithelial cells	Not detected	Medium	High	Not detected	Low	Low	Not detected
colon	endothelial cells	Not detected	No data	Not detected	Not detected	Not detected	Low	Not detected
colon	glandular cells	Not detected	Medium	Medium	Not detected	Low	High	Not detected
colon	peripheral nerve/ganglion	Not detected	No data	Low	No data	Not detected	Medium	Not detected
duodenum	glandular cells	Not detected	Medium	High	Not detected	Low	High	Not detected
endometrium 1	cells in endometrial stroma	Not detected	Medium	Medium	Not detected	Low	Medium	Not detected
endometrium 1	glandular cells	Not detected	Medium	Medium	Not detected	Not detected	High	Not detected
endometrium 2	cells in endometrial stroma	Not detected	Not detected	Low	Not detected	Not detected	Low	Not detected
endometrium 2	glandular cells	Not detected	Low	Medium	Not detected	Not detected	High	Not detected
epididymis	glandular cells	Not detected	Low	High	Not detected	Medium	Medium	Not detected
esophagus	squamous epithelial cells	Not detected	Medium	Medium	Not detected	Low	Medium	Not detected
fallopian tube	ciliated cells (cell body)	No data	No data	No data	Not detected	No data	No data	No data
fallopian tube	ciliated cells (cilia axoneme)	No data	No data	No data	Not detected	No data	No data	No data
fallopian tube	ciliated cells (ciliary rootlets)	No data	No data	No data	High	No data	No data	No data
fallopian tube	ciliated cells (tip of cilia)	No data	No data	No data	Not detected	No data	No data	No data
fallopian tube	non-ciliated cells	No data	No data	No data	Not detected	No data	No data	No data
fallopian tube	glandular cells	Not detected	Medium	Medium	No data	Not detected	Low	Not detected
gallbladder	glandular cells	Not detected	Medium	High	Not detected	Low	Medium	Not detected
heart muscle	cardiomyocytes	Not detected	Low	Low	Not detected	Low	Medium	Not detected
hippocampus	glial cells	Not detected	Not detected	High	Not detected	Low	Low	Not detected
hippocampus	neuronal cells	Not detected	Not detected	Low	Not detected	Low	Medium	Not detected
kidney	cells in glomeruli	Not detected	Not detected	Not detected	Not detected	Not detected	Not detected	Not detected
kidney	cells in tubules	Not detected	Medium	Low	Not detected	Low	High	Not detected
liver	cholangiocytes	Not detected	Not detected	Low	Not detected	Not detected	Not detected	Not detected
liver	hepatocytes	Not detected	Medium	Low	Not detected	Not detected	Not detected	Not detected
lung	alveolar cells	Not detected	Medium	High	Not detected	Low	Not detected	Not detected
lung	macrophages	Not detected	Low	High	Not detected	Medium	Medium	Not detected
lymph node	germinal center cells	Not detected	High	Not detected	Not detected	Not detected	Medium	No data
lymph node	non-germinal center cells	Not detected	High	Medium	Not detected	Low	High	Not detected
nasopharynx	basal cells	No data	No data	No data	Not detected	No data	No data	No data
nasopharynx	ciliated cells (cell body)	No data	No data	No data	Not detected	No data	No data	No data
nasopharynx	ciliated cells (cilia axoneme)	No data	No data	No data	Not detected	No data	No data	No data
nasopharynx	ciliated cells (ciliary rootlets)	No data	No data	No data	High	No data	No data	No data
nasopharynx	ciliated cells (tip of cilia)	No data	No data	No data	Not detected	No data	No data	No data
nasopharynx	goblet cells	No data	No data	No data	Not detected	No data	No data	No data
nasopharynx	respiratory epithelial cells	Not detected	Medium	High	No data	Medium	High	Not detected
oral mucosa	squamous epithelial cells	Not detected	Medium	High	Not detected	Not detected	Not detected	Not detected
ovary	follicle cells	Not detected	No data	No data	Low	Low	Low	Not detected
ovary	ovarian stroma cells	Not detected	Low	Low	Not detected	Not detected	Not detected	No data
pancreas	exocrine glandular cells	Not detected	Medium	High	Not detected	Low	Medium	Not detected
pancreas	pancreatic endocrine cells	Not detected	Medium	No data	Not detected	Low	Medium	Not detected
parathyroid gland	glandular cells	Not detected	Not detected	Medium	Not detected	Low	High	Not detected
placenta	decidual cells	Not detected	No data	Medium	Not detected	No data	Medium	Not detected
placenta	trophoblastic cells	Not detected	Medium	Medium	Not detected	Medium	High	Not detected
prostate	glandular cells	Not detected	Medium	Low	Not detected	Medium	Medium	Not detected
rectum	glandular cells	Not detected	Medium	Medium	Not detected	Low	High	Not detected
retina	ganglion cells	Not detected	No data	No data	No data	No data	No data	Not detected
retina	inner nuclear layer	Not detected	No data	No data	No data	No data	No data	Not detected
retina	inner plexiform layer	Not detected	No data	No data	No data	No data	No data	Not detected
retina	limiting membrane	Not detected	No data	No data	No data	No data	No data	Not detected
retina	nerve fiber layer	Not detected	No data	No data	No data	No data	No data	Low
retina	outer plexiform layer	Not detected	No data	No data	No data	No data	No data	High
retina	photoreceptor cells	High	No data	No data	No data	No data	No data	High
retina	pigment epithelial cells	Not detected	No data	No data	No data	No data	No data	Not detected
salivary gland	glandular cells	Not detected	Not detected	Medium	Not detected	Low	Low	Not detected
seminal vesicle	glandular cells	Not detected	Medium	Medium	Not detected	Low	Low	Not detected
skeletal muscle	myocytes	Not detected	Low	Medium	Not detected	Low	Medium	Not detected
skin 1	fibroblasts	Not detected	High	Medium	Not detected	Not detected	Medium	Not detected
skin 1	keratinocytes	Not detected	Medium	Medium	Not detected	Low	Not detected	Not detected
skin 1	Langerhans	Not detected	Low	Low	Not detected	Not detected	Not detected	Not detected
skin 1	melanocytes	Not detected	Medium	Medium	Not detected	Not detected	Low	Not detected
skin 2	epidermal cells	Not detected	Not detected	High	Not detected	Low	Not detected	Not detected
small intestine	glandular cells	Not detected	Medium	High	Not detected	Low	High	Not detected
smooth muscle	smooth muscle cells	Not detected	Medium	Low	Not detected	Low	Low	Not detected
soft tissue 1	chondrocytes	Not detected	Not detected	No data	No data	Not detected	Not detected	No data
soft tissue 1	fibroblasts	Not detected	Not detected	Not detected	No data	Not detected	Not detected	Not detected
soft tissue 1	peripheral nerve	Not detected	Not detected	Low	No data	No data	Not detected	No data
soft tissue 2	chondrocytes	Not detected	Not detected	No data	No data	No data	No data	No data
soft tissue 2	fibroblasts	Not detected	Not detected	Medium	Not detected	Not detected	Medium	Not detected
soft tissue 2	peripheral nerve	Not detected	Not detected	Low	Not detected	Low	Not detected	Not detected
spleen	cells in red pulp	Not detected	High	High	Not detected	Low	High	Not detected
spleen	cells in white pulp	Not detected	High	Low	Not detected	Not detected	Medium	Not detected
stomach 1	glandular cells	Not detected	Medium	High	Not detected	Medium	High	Not detected
stomach 2	glandular cells	Not detected	Medium	High	Not detected	Medium	High	Not detected
testis	elongated or late spermatids	Not detected	No data	No data	No data	No data	No data	No data
testis	Leydig cells	Not detected	Medium	High	Not detected	Low	High	Not detected
testis	pachytene spermatocytes	Not detected	No data	No data	No data	No data	No data	No data
testis	peritubular cells	Not detected	No data	No data	No data	No data	No data	No data
testis	preleptotene spermatocytes	Medium	No data	No data	No data	No data	No data	No data
testis	round or early spermatids	Not detected	No data	No data	No data	No data	No data	No data
testis	sertoli cells	Not detected	No data	No data	No data	No data	No data	No data
testis	spermatogonia cells	High	No data	No data	No data	No data	No data	No data
testis	cells in seminiferous ducts	Not detected	Medium	High	No data	Low	Low	Not detected
thyroid gland	glandular cells	Not detected	Medium	High	Not detected	Not detected	Medium	Not detected
tonsil	germinal center cells	Not detected	High	Low	Not detected	Low	Medium	Not detected
tonsil	non-germinal center cells	Not detected	High	Low	Not detected	Low	High	Not detected
tonsil	squamous epithelial cells	Not detected	Medium	Medium	Not detected	Low	High	Not detected
urinary bladder	urothelial cells	Not detected	Medium	High	Not detected	Low	Medium	Not detected
vagina	squamous epithelial cells	Not detected	Low	Medium	Not detected	Not detected	Not detected	Not detected
