# Supplementary material for: Uncovering conserved networks and global conformational changes in G protein-coupled receptor kinases
Source: Comput Struct Biotechnol J. 2024 Sep 28;23:3445–53. doi: 10.1016/j.csbj.2024.09.014 (PMC11472376; doi:10.1016/j.csbj.2024.09.014)
Supplement: Supplementary file 5 — Supplementary material [file mmc5.xlsx]

## Sheet: gcl
Human GRK sequence							GCL
grk1	grk2	grk3	grk4	grk5	grk6	grk7	GRK2/3	GRK1/4/5/6/7
-	-	-	-	-	-	m	RH.HN.1	RH.HN.1
m	-	m	-	-	-	v	RH.HN.2	RH.HN.2
d	-	-	-	-	-	d	RH.HN.3	RH.HN.3
f	m	a	m	m	m	m	RH.HN.4	RH.HN.4
g	a	-	-	-	-	g	RH.HN.5	RH.HN.5
s	d	d	e	e	e	a	RH.HN.6	RH.HN.6
l	l	l	l	l	l	l	RH.HN.7	RH.HN.7
e	e	e	e	e	e	d	RH.HN.8	RH.HN.8
t	a	a	n	n	n	n	RH.HN.9	RH.HN.9
v	v	v	i	i	i	l	RH.HN.10	RH.HN.10
v	l	l	v	v	v	i	RH.HN.11	RH.HN.11
a	a	a	a	a	a	a	RH.HN.12	RH.HN.12
n	d	d	n	n	n	n	RH.HN.13	RH.HN.13
s	v	v	s	t	t	t	RH.HN.14	RH.HN.14
a	s	s	l	v	v	a	RH.HN.15	RH.HN.15
f	y	y	l	l	l	y	RH.HN.16	RH.HN.16
i	l	l	l	l	l	l	RH.HN.17	RH.HN.17
a	m	m	k	k	k	q	RH.HN.18	RH.HN.18
a	a	a	a	a	a	a	RH.HN.19	RH.HN.19
r	m	m	r	r	r	r	RH.HN.20	RH.HN.20
g	e	e	q	e	e	k	RH.HN.21	RH.HN.21
s	k	k	g	g	g	p	RH.HN.22	RH.HN.22
f	s	s	g	g	g	s	RH.HN.23	RH.HN.23
d	k	k	-	-	-	-	RH.HN.24	RH.HN.24
g	a	a	-	-	-	-	RH.HN.25	RH.HN.25
s	-	-	y	g	g	d	RH.HNH1.1	RH.HNH1.1
s	t	-	g	g	g	c	RH.HNH1.2	RH.HNH1.2
s	p	t	k	k	n	d	RH.HNH1.3	RH.HNH1.3
q	a	p	k	r	r	s	RH.HNH1.4	RH.HNH1.4
p	a	a	s	k	k	k	RH.HNH1.5	RH.HNH1.5
s	r	a	g	g	g	e	RH.HNH1.6	RH.HNH1.6
r	a	r	r	k	k	l	RH.HNH1.7	RH.HNH1.7
d	s	a	s	s	s	q	RH.HNH1.8	RH.HNH1.8
k	-	-	k	k	k	r	RH.HNH1.9	RH.HNH1.9
k	-	s	k	k	k	r	RH.HNH1.10	RH.HNH1.10
y	k	k	w	w	w	r	RH.HNH1.11	RH.HNH1.11
l	k	-	k	k	r	r	RH.HNH1.12	RH.HNH1.12
a	-	-	e	e	q	s	RH.HNH1.13	RH.HNH1.13
k	-	r	i	i	m	-	RH.HNH1.14	RH.HNH1.14
l	i	i	l	l	l	l	RH.HNH1.15	RH.HNH1.15
k	l	v	t	k	q	a	RH.HNH1.16	RH.HNH1.16
l	l	l	l	f	f	l	RH.HNH1.17	RH.HNH1.17
p	p	p	p	p	p	p	RH.HNH1.18	RH.HNH1.18
p	e	e	p	h	h	g	RH.HNH1.19	RH.HNH1.19
l	p	p	v	i	i	l	RH.HNH1.20	RH.HNH1.20
s	s	s	s	s	s	q	RH.H1.1	RH.H1.1
k	i	i	q	q	q	g	RH.H1.2	RH.H1.2
c	r	r	c	c	c	c	RH.H1.3	RH.H1.3
e	s	s	s	e	e	a	RH.H1.4	RH.H1.4
s	v	v	e	d	e	e	RH.H1.5	RH.H1.5
l	m	m	l	l	l	l	RH.H1.6	RH.H1.6
r	q	q	r	r	r	r	RH.H1.7	RH.H1.7
d	k	k	h	r	l	q	RH.H1.8	RH.H1.8
s	y	y	s	t	s	k	RH.H1.9	RH.H1.9
l	l	l	i	i	l	l	RH.H1.10	RH.H1.10
-	e	a	-	-	-	-	RH.H1.11	RH.H1.11
-	d	e	-	-	-	-	RH.H1.12	RH.H1.12
-	r	r	-	-	-	-	RH.H1.13	RH.H1.13
-	g	n	-	-	-	-	RH.H1.14	RH.H1.14
s	e	e	e	d	e	s	RH.H1H2.1	RH.H1H2.1
l	v	i	k	r	r	l	RH.H1H2.2	RH.H1H2.2
e	t	t	d	d	d	n	RH.H1H2.3	RH.H1H2.3
f	f	f	y	y	y	f	RH.H2.1	RH.H2.1
e	e	d	s	c	h	h	RH.H2.2	RH.H2.2
s	k	k	s	s	s	s	RH.H2.3	RH.H2.3
v	i	i	l	l	l	l	RH.H2.4	RH.H2.4
c	f	f	c	c	c	c	RH.H2.5	RH.H2.5
l	s	n	d	d	e	e	RH.H2.6	RH.H2.6
e	-	-	k	k	r	q	RH.H2.7	RH.H2.7
q	q	q	q	q	q	q	RH.H2H3.1	RH.H2H3.1
p	k	k	p	p	p	p	RH.H3.1	RH.H3.1
i	l	i	i	i	i	i	RH.H3.2	RH.H3.2
g	g	g	g	g	g	g	RH.H3.3	RH.H3.3
k	y	f	r	r	r	r	RH.H3.4	RH.H3.4
k	l	l	r	l	l	r	RH.H3.5	RH.H3.5
l	l	l	l	l	l	l	RH.H3.6	RH.H3.6
f	f	f	f	f	f	f	RH.H3.7	RH.H3.7
q	r	k	r	r	r	r	RH.H3.8	RH.H3.8
q	d	d	q	q	e	d	RH.H3.9	RH.H3.9
f	f	f	f	f	f	f	RH.H3.10	RH.H3.10
l	c	c	c	c	c	l	RH.H3.11	RH.H3.11
q	l	l	d	e	a	a	RH.H3.12	RH.H3.12
s	n	n	t	t	t	t	RH.H3.13	RH.H3.13
-	h	e	-	-	-	-	RH.H3.14	RH.H3.14
a	l	i	k	r	r	v	RH.H3H4.1	RH.H3H4.1
e	e	n	p	p	p	p	RH.H4.1	RH.H4.1
k	e	e	t	g	e	t	RH.H4.2	RH.H4.2
h	a	a	l	l	l	f	RH.H4.3	RH.H4.3
l	r	v	k	e	s	r	RH.H4.4	RH.H4.4
p	p	p	r	c	r	k	RH.H4.5	RH.H4.5
a	l	q	h	y	c	a	RH.H4.6	RH.H4.6
l	v	v	i	i	v	a	RH.H4.7	RH.H4.7
e	e	k	e	q	a	t	RH.H4.8	RH.H4.8
l	f	f	f	f	f	f	RH.H4.9	RH.H4.9
w	y	y	l	l	l	l	RH.H4.10	RH.H4.10
k	e	e	d	d	d	e	RH.H4.11	RH.H4.11
d	e	e	a	s	g	d	RH.H4.12	RH.H4.12
i	i	i	v	v	v	v	RH.H4H5.1	RH.H4H5.1
e	k	k	a	a	a	q	RH.H4H5.2	RH.H4H5.2
d	k	e	e	e	e	n	RH.H4H5.3	RH.H4H5.3
y	y	y	y	y	y	w	RH.H4H5.4	RH.H4H5.4
d	e	e	e	e	e	e	RH.H4H5.5	RH.H4H5.5
t	k	k	v	v	v	l	RH.H4H5.6	RH.H4H5.6
a	l	l	a	t	t	a	RH.H4H5.7	RH.H4H5.7
d	e	d	d	p	p	e	RH.H4H5.8	RH.H4H5.8
n	t	n	d	d	d	e	RH.H4H5.9	RH.H4H5.9
d	e	e	e	e	d	g	RH.H4H5.10	RH.H4H5.10
l	e	e	d	k	k	p	RH.H5.1	RH.H5.1
-	e	d	-	-	-	t	RH.H5.2	RH.H5.2
q	r	r	r	l	r	k	RH.H5.3	RH.H5.3
p	v	l	s	g	k	d	RH.H5.4	RH.H5.4
q	a	c	d	e	a	s	RH.H5.5	RH.H5.5
k	r	r	c	k	c	a	RH.H5.6	RH.H5.6
a	s	s	g	g	g	l	RH.H5.7	RH.H5.7
q	r	r	l	k	r	q	RH.H5.8	RH.H5.8
t	e	q	s	e	q	g	RH.H5.9	RH.H5.9
i	i	i	i	i	l	l	RH.H5.10	RH.H5.10
l	f	y	l	m	t	v	RH.H5.11	RH.H5.11
a	d	d	d	t	q	a	RH.H5.12	RH.H5.12
q	s	a	r	k	n	t	RH.H5.13	RH.H5.13
y	y	y	f	y	f	c	RH.H5.14	RH.H5.14
l	i	i	f	l	l	a	RH.H5.15	RH.H5.15
d	m	m	n	t	s	s	RH.H5.16	RH.H5.16
p	k	k	d	p	h	a	RH.H5.17	RH.H5.17
q	e	e	k	k	t	p	RH.H5.18	RH.H5.18
a	l	l	l	s	g	a	RH.H5.19	RH.H5.19
-	l	l	-	-	-	p	RH.H5.20	RH.H5.20
k	a	s	a	p	p	g	RH.H5.21	RH.H5.21
l	c	c	a	v	d	n	RH.H5H6.1	RH.H5H6.1
f	s	s	p	f	l	p	RH.H5H6.2	RH.H5H6.2
c	h	h	l	i	i	q	RH.H5H6.3	RH.H5H6.3
s	p	p	p	a	p	p	RH.H5H6.4	RH.H5H6.4
f	f	f	e	q	e	f	RH.H5H6.5	RH.H5H6.5
l	-	-	i	v	v	l	RH.H5H6.6	RH.H5H6.6
d	s	s	p	g	p	s	RH.H5H6.7	RH.H5H6.7
e	k	k	p	q	r	q	RH.H6.1	RH.H6.1
g	s	q	d	d	q	a	RH.H6.2	RH.H6.2
i	a	a	v	l	l	v	RH.H6.3	RH.H6.3
v	t	v	v	v	v	a	RH.H6.4	RH.H6.4
a	e	e	t	s	t	t	RH.H6.5	RH.H6.5
k	h	h	e	q	n	k	RH.H6.6	RH.H6.6
f	v	v	c	t	c	c	RH.H6.7	RH.H6.7
k	q	q	r	e	t	q	RH.H6.8	RH.H6.8
e	g	s	l	e	q	a	RH.H6.9	RH.H6.9
-	h	h	g	k	r	a	RH.H6.10	RH.H6.10
g	l	l	l	l	l	t	RH.H6.11	RH.H6.11
p	g	s	k	l	e	t	RH.H6.12	RH.H6.12
v	k	k	e	q	q	e	RH.H6.13	RH.H6.13
-	k	k	e	-	-	e	RH.H6H7.1	RH.H6H7.1
e	q	q	n	k	g	e	RH.H6H7.2	RH.H6H7.2
i	v	v	p	p	p	r	RH.H6H7.3	RH.H6H7.3
q	p	t	s	c	c	v	RH.H6H7.4	RH.H6H7.4
d	p	s	k	k	k	-	RH.H6H7.5	RH.H6H7.5
g	d	t	k	e	d	a	RH.H6H7.6	RH.H6H7.6
l	l	l	a	l	l	a	RH.H7.1	RH.H7.1
f	f	f	f	f	f	v	RH.H7.2	RH.H7.2
q	q	q	e	s	q	t	RH.H7.3	RH.H7.3
p	p	p	e	a	e	l	RH.H7.4	RH.H7.4
l	y	y	c	c	l	a	RH.H7.5	RH.H7.5
l	i	i	t	a	t	k	RH.H7.6	RH.H7.6
q	e	e	r	q	r	a	RH.H7.7	RH.H7.7
a	e	e	v	s	l	e	RH.H7.8	RH.H7.8
t	i	i	a	v	t	a	RH.H7.9	RH.H7.9
l	c	c	h	h	h	m	RH.H7.10	RH.H7.10
a	q	e	n	e	e	a	RH.H7.11	RH.H7.11
h	n	s	y	y	y	f	RH.H7.12	RH.H7.12
l	l	l	l	l	l	l	RH.H7.13	RH.H7.13
g	r	r	r	r	s	q	RH.H7.14	RH.H7.14
q	g	g	g	g	v	e	RH.H7.15	RH.H7.15
a	d	d	e	e	a	q	RH.H8.1	RH.H8.1
p	v	i	p	p	p	p	RH.H8.2	RH.H8.2
f	f	f	f	f	f	f	RH.H8.3	RH.H8.3
q	q	q	e	h	a	k	RH.H8.4	RH.H8.4
e	k	k	e	e	d	d	RH.H8.5	RH.H8.5
y	f	f	y	y	y	f	RH.H8.6	RH.H8.6
l	i	m	q	l	l	v	RH.H8.7	RH.H8.7
g	e	e	e	d	d	t	RH.H8.8	RH.H8.8
s	s	s	s	s	s	s	RH.H8H9.1	RH.H8H9.1
l	d	d	s	m	i	a	RH.H9.1	RH.H9.1
y	k	k	y	f	y	f	RH.H9.2	RH.H9.2
f	f	f	f	f	f	y	RH.H9.3	RH.H9.3
l	t	t	s	d	n	d	RH.H9.4	RH.H9.4
r	r	r	q	r	r	k	RH.H9.5	RH.H9.5
f	f	f	f	f	f	f	RH.H9.6	RH.H9.6
l	c	c	l	l	l	l	RH.H9.7	RH.H9.7
q	q	q	q	q	q	q	RH.H9.8	RH.H9.8
w	w	w	w	w	w	w	RH.H9.9	RH.H9.9
k	k	k	k	k	k	k	RH.H9.10	RH.H9.10
w	n	n	w	w	w	l	RH.H9.11	RH.H9.11
l	v	v	l	l	l	f	RH.H9.12	RH.H9.12
e	e	e	e	e	e	e	RH.H9.13	RH.H9.13
-	l	l	-	-	-	-	RH.H9.14	RH.H9.14
a	n	n	r	r	r	m	RH.H9.15	RH.H9.15
q	i	i	q	q	q	q	RH.H9HA.1	RH.H9HA.1
p	h	h	p	p	p	p	RH.H9HA.2	RH.H9HA.2
m	l	l	v	v	v	v	RH.H9HA.3	RH.H9HA.3
g	t	t	t	t	t	s	KD.HA.1	KD.HA.1
e	m	m	k	k	k	d	KD.HA.2	KD.HA.2
d	n	n	n	n	n	k	KD.HA.3	KD.HA.3
w	d	e	t	t	t	y	KD.HA.4	KD.HA.4
f	f	f	f	f	f	f	KD.S1.1	KD.S1.1
l	s	s	r	r	r	t	KD.S1.2	KD.S1.2
d	v	v	h	q	q	e	KD.S1.3	KD.S1.3
f	h	h	y	y	y	f	KD.S1.4	KD.S1.4
r	r	r	r	r	r	r	KD.S1.5	KD.S1.5
v	i	i	v	v	v	v	KD.S1.6	KD.S1.6
l	i	i	l	l	l	l	KD.S1.7	KD.S1.7
g	g	g	g	g	g	g	KD.S1.8	KD.S1.8
k	r	r	k	k	k	k	KD.S1.9	KD.S1.9
g	g	g	g	g	g	g	KD.S1S2.1	KD.S1S2.1
g	g	g	g	g	g	g	KD.S1S2.2	KD.S1S2.2
f	f	f	f	f	f	f	KD.S1S2.3	KD.S1S2.3
g	g	g	g	g	g	g	KD.S1S2.4	KD.S1S2.4
e	e	e	e	e	e	e	KD.S2.1	KD.S2.1
v	v	v	v	v	v	v	KD.S2.2	KD.S2.2
s	y	y	c	c	c	c	KD.S2.3	KD.S2.3
a	g	g	a	a	a	a	KD.S2.4	KD.S2.4
c	c	c	c	c	c	v	KD.S2.5	KD.S2.5
q	r	r	q	q	q	q	KD.S2.6	KD.S2.6
m	k	k	v	v	v	v	KD.S2.7	KD.S2.7
k	a	a	r	r	r	k	KD.S2S3.1	KD.S2S3.1
a	d	d	a	a	a	n	KD.S2S3.2	KD.S2S3.2
t	t	t	t	t	t	t	KD.S2S3.3	KD.S2S3.3
g	g	g	g	g	g	g	KD.S3.1	KD.S3.1
k	k	k	k	k	k	k	KD.S3.2	KD.S3.2
l	m	m	m	m	m	m	KD.S3.3	KD.S3.3
y	y	y	y	y	y	y	KD.S3.4	KD.S3.4
a	a	a	a	a	a	a	KD.S3.5	KD.S3.5
c	m	m	c	c	c	c	KD.S3.6	KD.S3.6
k	k	k	k	k	k	k	KD.S3.7	KD.S3.7
k	c	c	k	r	k	k	KD.S3.8	KD.S3.8
l	l	l	l	l	l	l	KD.S3.9	KD.S3.9
n	d	d	q	e	e	d	KD.S3HB.1	KD.S3HB.1
k	k	k	k	k	k	k	KD.HB.1	KD.HB.1
k	k	k	k	k	k	k	KD.HB.2	KD.HB.2
r	r	r	r	r	r	r	KD.HB.3	KD.HB.3
l	i	i	i	i	i	l	KD.HB.4	KD.HB.4
k	k	k	k	k	k	k	KD.HB.5	KD.HB.5
k	m	m	k	k	k	k	KD.HB.6	KD.HB.6
r	k	k	r	r	r	k	KD.HB.7	KD.HB.7
k	q	q	k	k	k	g	KD.HBHC.1	KD.HBHC.1
g	g	g	g	g	g	g	KD.HC.1	KD.HC.1
y	e	e	e	e	e	e	KD.HC.2	KD.HC.2
q	t	t	a	s	a	k	KD.HC.3	KD.HC.3
g	l	l	m	m	m	m	KD.HC.4	KD.HC.4
a	a	a	a	a	a	a	KD.HC.5	KD.HC.5
m	l	l	l	l	l	l	KD.HC.6	KD.HC.6
v	n	n	n	n	n	l	KD.HC.7	KD.HC.7
e	e	e	e	e	e	e	KD.HC.8	KD.HC.8
k	r	r	k	k	k	k	KD.HC.9	KD.HC.9
k	i	i	r	q	q	e	KD.HC.10	KD.HC.10
i	m	m	i	i	i	i	KD.HC.11	KD.HC.11
l	l	l	l	l	l	l	KD.HC.12	KD.HC.12
m	s	s	e	e	e	e	KD.HC.13	KD.HC.13
k	l	l	k	k	k	k	KD.HC.14	KD.HC.14
-	v	v	-	-	-	-	KD.HC.15	KD.HC.15
v	s	s	v	v	v	v	KD.HCS4.1	KD.HCS4.1
h	t	t	q	n	n	s	KD.HCS4.2	KD.HCS4.2
-	g	g	-	-	-	-	KD.HCS4.3	KD.HCS4.3
-	d	d	-	-	-	-	KD.HCS4.4	KD.HCS4.4
s	c	c	s	s	s	s	KD.HCS4.5	KD.HCS4.5
r	p	p	r	q	r	p	KD.HCS4.6	KD.HCS4.6
f	f	f	f	f	f	f	KD.HCS4.7	KD.HCS4.7
i	i	i	v	v	v	i	KD.HCS4.8	KD.HCS4.8
v	v	v	v	v	v	v	KD.HCS4.9	KD.HCS4.9
s	c	c	s	n	s	s	KD.HCS4.10	KD.HCS4.10
l	m	m	l	l	l	l	KD.HCS4.11	KD.HCS4.11
a	s	t	a	a	a	a	KD.S4.1	KD.S4.1
y	y	y	y	y	y	y	KD.S4.2	KD.S4.2
a	a	a	a	a	a	a	KD.S4.3	KD.S4.3
f	f	f	y	y	y	f	KD.S4.4	KD.S4.4
e	h	h	e	e	e	e	KD.S4.5	KD.S4.5
t	t	t	t	t	t	s	KD.S4S5.1	KD.S4S5.1
k	p	p	k	k	k	k	KD.S4S5.2	KD.S4S5.2
a	d	d	d	d	d	t	KD.S4S5.3	KD.S4S5.3
d	k	k	a	a	a	h	KD.S5.1	KD.S5.1
l	l	l	l	l	l	l	KD.S5.2	KD.S5.2
c	s	c	c	c	c	c	KD.S5.3	KD.S5.3
l	f	f	l	l	l	l	KD.S5.4	KD.S5.4
v	i	i	v	v	v	v	KD.S5.5	KD.S5.5
m	l	l	l	l	l	m	KD.S5.6	KD.S5.6
t	d	d	t	t	t	s	KD.S5HD.1	KD.S5HD.1
i	l	l	i	i	l	l	KD.S5HD.2	KD.S5HD.2
m	m	m	m	m	m	m	KD.S5HD.3	KD.S5HD.3
n	n	n	n	n	n	n	KD.S5HD.4	KD.S5HD.4
g	g	g	g	g	g	g	KD.S5HD.5	KD.S5HD.5
g	g	g	g	g	g	g	KD.S5HD.6	KD.S5HD.6
d	d	d	d	d	d	d	KD.S5HD.7	KD.S5HD.7
i	l	l	l	l	l	l	KD.HD.1	KD.HD.1
r	h	h	k	k	k	k	KD.HD.2	KD.HD.2
y	y	y	f	f	f	f	KD.HD.3	KD.HD.3
h	h	h	h	h	h	h	KD.HD.4	KD.HD.4
i	l	l	i	i	i	i	KD.HD.5	KD.HD.5
y	s	s	y	y	y	y	KD.HD.6	KD.HD.6
n	q	q	n	n	h	n	KD.HD.7	KD.HD.7
v	h	-	l	m	m	v	KD.HDHE.1	KD.HDHE.1
n	-	h	g	g	g	g	KD.HDHE.2	KD.HDHE.2
e	-	-	-	-	-	-	KD.HDHE.3	KD.HDHE.3
e	-	-	-	-	-	-	KD.HDHE.4	KD.HDHE.4
n	-	-	n	n	q	t	KD.HDHE.5	KD.HDHE.5
p	g	g	p	p	a	r	KD.HDHE.6	KD.HDHE.6
g	v	v	g	g	g	g	KD.HDHE.7	KD.HDHE.7
f	f	f	f	f	f	l	KD.HDHE.8	KD.HDHE.8
p	s	s	d	e	p	d	KD.HDHE.9	KD.HDHE.9
e	e	e	e	e	e	m	KD.HE.1	KD.HE.1
p	a	k	q	e	a	s	KD.HE.2	KD.HE.2
r	d	e	r	r	r	r	KD.HE.3	KD.HE.3
a	m	m	a	a	a	v	KD.HE.4	KD.HE.4
l	r	r	v	l	v	i	KD.HE.5	KD.HE.5
f	f	f	f	f	f	f	KD.HE.6	KD.HE.6
y	y	y	y	y	y	y	KD.HE.7	KD.HE.7
t	a	a	a	a	a	s	KD.HE.8	KD.HE.8
a	a	t	a	a	a	a	KD.HE.9	KD.HE.9
q	e	e	e	e	e	q	KD.HE.10	KD.HE.10
i	i	i	l	i	i	i	KD.HE.11	KD.HE.11
i	i	i	c	l	c	a	KD.HE.12	KD.HE.12
c	l	l	c	c	c	c	KD.HE.13	KD.HE.13
g	g	g	g	g	g	g	KD.HE.14	KD.HE.14
l	l	l	l	l	l	m	KD.HE.15	KD.HE.15
e	e	e	e	e	e	l	KD.HE.16	KD.HE.16
h	h	h	d	d	d	h	KD.HE.17	KD.HE.17
l	m	m	l	l	l	l	KD.HE.18	KD.HE.18
h	h	h	q	h	h	h	KD.HE.19	KD.HE.19
q	n	n	r	r	r	e	KD.HE.20	KD.HE.20
r	r	r	e	e	e	l	KD.HE.21	KD.HE.21
r	f	f	r	n	r	g	KD.HES6.1	KD.HES6.1
i	v	v	i	t	i	i	KD.HES6.2	KD.HES6.2
v	v	v	v	v	v	v	KD.HES6.3	KD.HES6.3
y	y	y	y	y	y	y	KD.HES6.4	KD.HES6.4
r	r	r	r	r	r	r	KD.HES6.5	KD.HES6.5
d	d	d	d	d	d	d	KD.HES6.6	KD.HES6.6
l	l	l	l	l	l	m	KD.HES6.7	KD.HES6.7
k	k	k	k	k	k	k	KD.HES6.8	KD.HES6.8
p	p	p	p	p	p	p	KD.S6.1	KD.S6.1
e	a	a	e	e	e	e	KD.S6.2	KD.S6.2
n	n	n	n	n	n	n	KD.S6.3	KD.S6.3
v	i	i	i	i	i	v	KD.S6.4	KD.S6.4
l	l	l	l	l	l	l	KD.S6.5	KD.S6.5
l	l	l	l	l	l	l	KD.S6.6	KD.S6.6
d	d	d	d	d	d	d	KD.S6.7	KD.S6.7
n	e	e	d	d	d	d	KD.S6S7.1	KD.S6S7.1
d	h	h	r	y	h	l	KD.S6S7.2	KD.S6S7.2
g	g	g	g	g	g	g	KD.S7.1	KD.S7.1
n	h	h	h	h	h	n	KD.S7.2	KD.S7.2
v	v	a	i	i	i	c	KD.S7.3	KD.S7.3
r	r	r	r	r	r	r	KD.S7.4	KD.S7.4
i	i	i	i	i	i	l	KD.S7.5	KD.S7.5
s	s	s	s	s	s	s	KD.S7HF.1	KD.S7HF.1
d	d	d	d	d	d	d	KD.S7HF.2	KD.S7HF.2
l	l	l	l	l	l	l	KD.S7HF.3	KD.S7HF.3
g	g	g	g	g	g	g	KD.S7HF.4	KD.S7HF.4
l	l	l	l	l	l	l	KD.S7HF.5	KD.S7HF.5
a	a	a	a	a	a	a	KD.S7HF.6	KD.S7HF.6
v	c	c	t	v	v	v	KD.S7HF.7	KD.S7HF.7
e	d	d	e	k	h	e	KD.S7HF.8	KD.S7HF.8
l	f	f	i	i	v	m	KD.S7HF.9	KD.S7HF.9
l	s	s	p	p	p	k	KD.S7HF.10	KD.S7HF.10
d	k	k	e	e	e	g	KD.S7HF.11	KD.S7HF.11
g	-	-	g	g	g	g	KD.S7HF.12	KD.S7HF.12
q	k	k	q	d	q	k	KD.S7HF.13	KD.S7HF.13
s	-	-	-	-	-	-	KD.S7HF.14	KD.S7HF.14
k	k	k	r	l	t	p	KD.S7HF.15	KD.S7HF.15
t	p	p	v	i	i	i	KD.S7HF.16	KD.S7HF.16
k	h	h	r	r	k	t	KD.S7HF.17	KD.S7HF.17
g	a	a	g	g	g	q	KD.S7HF.18	KD.S7HF.18
y	s	s	r	r	r	r	KD.S7HF.19	KD.S7HF.19
a	v	v	v	v	v	a	KD.S7HF.20	KD.S7HF.20
g	g	g	g	g	g	g	KD.S7HF.21	KD.S7HF.21
t	t	t	t	t	t	t	KD.S7HF.22	KD.S7HF.22
p	h	h	v	v	v	n	KD.S7HF.23	KD.S7HF.23
g	g	g	g	g	g	g	KD.S7HF.24	KD.S7HF.24
f	y	y	y	y	y	y	KD.S7HF.25	KD.S7HF.25
m	m	m	m	m	m	m	KD.S7HF.26	KD.S7HF.26
a	a	a	a	a	a	a	KD.S7HF.27	KD.S7HF.27
p	p	p	p	p	p	p	KD.S7HF.28	KD.S7HF.28
e	e	e	e	e	e	e	KD.S7HF.29	KD.S7HF.29
l	v	v	v	v	v	i	KD.S7HF.30	KD.S7HF.30
l	l	l	v	l	v	l	KD.S7HF.31	KD.S7HF.31
q	q	q	n	n	k	m	KD.S7HF.32	KD.S7HF.32
g	k	k	n	n	n	e	KD.S7HF.33	KD.S7HF.33
-	g	g	-	-	-	k	KD.S7HF.34	KD.S7HF.34
e	v	t	e	q	e	v	KD.S7HF.35	KD.S7HF.35
e	a	a	k	r	r	s	KD.S7HF.36	KD.S7HF.36
y	y	y	y	y	y	y	KD.S7HF.37	KD.S7HF.37
d	d	d	t	g	t	s	KD.S7HF.38	KD.S7HF.38
f	s	s	f	l	f	y	KD.HF.1	KD.HF.1
s	s	s	s	s	s	p	KD.HF.2	KD.HF.2
v	a	a	p	p	p	v	KD.HF.3	KD.HF.3
d	d	d	d	d	d	d	KD.HF.4	KD.HF.4
y	w	w	w	y	w	w	KD.HF.5	KD.HF.5
f	f	f	w	w	w	f	KD.HF.6	KD.HF.6
a	s	s	g	g	a	a	KD.HF.7	KD.HF.7
l	l	l	l	l	l	m	KD.HF.8	KD.HF.8
g	g	g	g	g	g	g	KD.HF.9	KD.HF.9
v	c	c	c	c	c	c	KD.HF.10	KD.HF.10
t	m	m	l	l	l	s	KD.HF.11	KD.HF.11
l	l	l	i	i	l	i	KD.HF.12	KD.HF.12
y	f	f	y	y	y	y	KD.HF.13	KD.HF.13
e	k	k	e	e	e	e	KD.HF.14	KD.HF.14
m	l	l	m	m	m	m	KD.HF.15	KD.HF.15
i	l	l	i	i	i	v	KD.HF.16	KD.HF.16
a	r	r	q	e	a	a	KD.HF.17	KD.HF.17
a	g	g	g	g	g	g	KD.HFHG.1	KD.HFHG.1
r	h	h	h	q	q	r	KD.HFHG.2	KD.HFHG.2
g	s	s	s	s	s	t	KD.HFHG.3	KD.HFHG.3
p	p	p	p	p	p	p	KD.HFHG.4	KD.HFHG.4
f	f	f	f	f	f	f	KD.HFHG.5	KD.HFHG.5
r	r	r	k	r	q	k	KD.HFHG.6	KD.HFHG.6
a	q	q	k	g	q	d	KD.HFHG.7	KD.HFHG.7
r	-	-	y	r	r	y	KD.HFHG.8	KD.HFHG.8
g	h	h	k	k	k	k	KD.HFHG.9	KD.HFHG.9
e	k	k	e	e	k	e	KD.HFHG.10	KD.HFHG.10
k	t	t	k	k	k	k	KD.HFHG.11	KD.HFHG.11
v	k	k	v	v	i	v	KD.HFHG.12	KD.HFHG.12
e	d	d	k	k	k	s	KD.HFHG.13	KD.HFHG.13
n	k	k	w	r	r	k	KD.HG.1	KD.HG.1
k	h	h	e	e	e	e	KD.HG.2	KD.HG.2
e	e	e	e	e	e	d	KD.HG.3	KD.HG.3
l	i	i	v	v	v	l	KD.HG.4	KD.HG.4
k	d	d	d	d	e	k	KD.HG.5	KD.HG.5
h	r	r	q	r	r	q	KD.HG.6	KD.HG.6
r	m	m	r	r	l	r	KD.HG.7	KD.HG.7
i	t	t	i	v	v	t	KD.HG.8	KD.HG.8
i	l	l	k	l	k	l	KD.HG.9	KD.HG.9
s	t	t	n	e	e	q	KD.HG.10	KD.HG.10
e	m	v	d	t	v	d	KD.HG.11	KD.HG.11
p	a	n	t	e	p	e	KD.HGHH.1	KD.HGHH.1
v	v	v	e	e	e	v	KD.HGHH.2	KD.HGHH.2
k	e	e	e	v	e	k	KD.HGHH.3	KD.HGHH.3
y	l	l	y	y	y	f	KD.HGHH.4	KD.HGHH.4
p	p	p	s	s	s	q	KD.HGHH.5	KD.HGHH.5
-	d	d	-	-	-	h	KD.HGHH.6	KD.HGHH.6
d	s	t	e	h	e	d	KD.HGHH.7	KD.HGHH.7
k	-	-	k	k	r	n	KD.HGHH.8	KD.HGHH.8
f	f	f	f	f	f	f	KD.HGHH.9	KD.HGHH.9
s	s	s	s	s	s	t	KD.HGHH.10	KD.HGHH.10
q	p	p	e	e	p	e	KD.HH.1	KD.HH.1
a	e	e	d	e	q	e	KD.HH.2	KD.HH.2
s	l	l	a	a	a	a	KD.HH.3	KD.HH.3
k	r	k	k	k	r	k	KD.HH.4	KD.HH.4
d	s	s	s	s	s	d	KD.HH.5	KD.HH.5
f	l	l	i	i	l	i	KD.HH.6	KD.HH.6
c	l	l	c	c	c	c	KD.HH.7	KD.HH.7
e	e	e	r	k	s	r	KD.HH.8	KD.HH.8
a	g	g	m	m	q	l	KD.HH.9	KD.HH.9
l	l	l	l	l	l	f	KD.HH.10	KD.HH.10
l	l	l	l	l	l	l	KD.HH.11	KD.HH.11
e	q	q	t	t	c	a	KD.HHHI.1	KD.HHHI.1
k	r	r	k	k	k	k	KD.HHHI.2	KD.HHHI.2
d	d	d	n	d	d	k	KD.HI.1	KD.HI.1
p	v	v	p	a	p	p	KD.HI.2	KD.HI.2
e	n	s	s	k	a	e	KD.HI.3	KD.HI.3
k	r	k	k	q	e	q	KD.HI.4	KD.HI.4
r	r	r	r	r	r	r	KD.HIHJ.1	KD.HIHJ.1
l	l	l	l	l	l	l	KD.HIHJ.2	KD.HIHJ.2
g	g	g	g	g	g	g	KD.HIHJ.3	KD.HIHJ.3
f	c	c	c	c	c	s	KD.HIHJ.4	KD.HIHJ.4
r	l	h	r	q	r	r	KD.HIHJ.5	KD.HIHJ.5
d	g	g	g	e	g	e	KD.HIHJ.6	KD.HIHJ.6
e	r	g	e	e	g	k	KD.HIHJ.7	KD.HIHJ.7
t	g	g	g	g	s	s	KD.HIHJ.8	KD.HIHJ.8
c	a	s	a	a	a	d	KD.HJ.1	KD.HJ.1
d	q	q	a	a	r	d	KD.HJ.2	KD.HJ.2
k	e	e	g	e	e	-	KD.HJ.3	KD.HJ.3
l	v	v	v	v	v	p	KD.HJ.4	KD.HJ.4
r	k	k	k	k	k	r	KD.HJ.5	KD.HJ.5
a	e	e	q	r	e	k	KD.HJ.6	KD.HJ.6
h	s	h	h	h	h	h	KD.HJHK.1	KD.HJHK.1
p	p	s	p	p	p	h	KD.HJHK.2	KD.HJHK.2
l	f	f	v	f	l	f	KD.HJHK.3	KD.HJHK.3
f	f	f	f	f	f	f	KD.HJHK.4	KD.HJHK.4
k	r	k	k	r	k	k	KD.HJHK.5	KD.HJHK.5
d	s	g	d	n	k	t	KD.HJHK.6	KD.HJHK.6
l	l	v	i	m	l	i	KD.HJHK.7	KD.HJHK.7
n	d	d	n	n	n	n	KD.HJHK.8	KD.HJHK.8
w	w	w	f	f	f	f	KD.HK.1	KD.HK.1
r	q	q	r	k	k	p	KD.HK.2	KD.HK.2
q	m	h	r	r	r	r	KD.HK.3	KD.HK.3
l	v	v	l	l	l	l	KD.HK.4	KD.HK.4
e	f	y	e	e	g	e	KD.HK.5	KD.HK.5
a	l	l	a	a	a	a	KD.HK.6	KD.HK.6
g	q	q	n	g	g	g	KD.HKHL.1	KD.HKHL.1
m	k	k	m	m	m	l	KD.HKHL.2	KD.HKHL.2
l	y	y	l	l	l	i	KD.HKHL.3	KD.HKHL.3
m	p	p	e	d	e	e	KD.HKHL.4	KD.HKHL.4
p	p	p	p	p	p	p	KD.HKHL.5	KD.HKHL.5
p	p	p	p	p	p	p	KD.HKHL.6	KD.HKHL.6
f	l	l	f	f	f	f	KD.HKHL.7	KD.HKHL.7
i	i	i	c	v	k	v	KD.HKHL.8	KD.HKHL.8
p	p	p	p	p	p	p	KD.HKHL.9	KD.HKHL.9
d	p	p	d	d	d	d	KD.HKHL.10	KD.HKHL.10
s	r	r	p	p	p	p	KD.HKHL.11	KD.HKHL.11
k	g	g	h	r	q	s	KD.HKHL.12	KD.HKHL.12
t	e	e	a	a	a	v	KD.HKHL.13	KD.HKHL.13
v	v	v	v	v	i	v	KD.HKHL.14	KD.HKHL.14
y	n	n	y	y	y	y	KD.HKHL.15	KD.HKHL.15
a	a	a	c	c	c	a	KD.HKHL.16	KD.HKHL.16
k	a	a	k	k	k	k	KD.HKHL.17	KD.HKHL.17
d	d	d	d	d	d	d	KD.HKHL.18	KD.HKHL.18
i	a	a	v	v	v	i	KD.HKHL.19	KD.HKHL.19
q	f	f	l	l	l	a	KD.HKHL.20	KD.HKHL.20
d	d	d	d	d	d	e	KD.HKHL.21	KD.HKHL.21
v	i	i	i	i	i	i	KD.HKHL.22	KD.HKHL.22
g	g	g	e	e	e	d	KD.HKHL.23	KD.HKHL.23
a	s	s	q	q	q	d	KD.HKHL.24	KD.HKHL.24
f	f	f	f	f	f	f	KD.HKHL.25	KD.HKHL.25
s	d	d	s	s	s	s	KD.HKHL.26	KD.HKHL.26
-	e	e	-	-	-	-	KD.HKHL.27	KD.HKHL.27
-	e	e	-	-	-	-	KD.HKHL.28	KD.HKHL.28
t	d	d	v	t	t	e	KD.HKHL.29	KD.HKHL.29
v	t	t	v	v	v	v	KD.HKHL.30	KD.HKHL.30
k	k	k	k	k	k	r	KD.HKHL.31	KD.HKHL.31
g	g	g	g	g	g	g	KD.HKHL.32	KD.HKHL.32
v	i	i	i	v	v	v	KD.HKHL.33	KD.HKHL.33
a	k	k	y	n	e	e	KD.HKHL.34	KD.HKHL.34
f	l	l	l	l	l	f	KD.HKHL.35	KD.HKHL.35
d	l	l	d	d	e	d	KD.HKHL.36	KD.HKHL.36
k	d	d	t	h	p	d	KD.HL.1	KD.HL.1
t	s	c	a	t	t	k	KD.HL.2	KD.HL.2
d	d	d	d	d	d	d	KD.HL.3	KD.HL.3
t	q	q	e	d	q	k	KD.HL.4	KD.HL.4
e	e	e	d	d	d	q	KD.HL.5	KD.HL.5
f	l	l	f	f	f	f	KD.HL.6	KD.HL.6
f	y	y	y	y	y	f	KD.HL.7	KD.HL.7
q	r	k	a	s	q	k	KD.HL.8	KD.HL.8
e	n	n	r	k	k	n	KD.HL.9	KD.HL.9
f	f	f	f	f	f	f	KD.HL.10	KD.HL.10
a	p	p	a	s	a	a	KD.HLH10.1	KD.HLH10.1
t	l	l	t	t	t	t	KD.HLH10.2	KD.HLH10.2
g	-	-	g	g	g	g	KD.HLH10.3	KD.HLH10.3
n	t	v	c	s	s	a	KD.HLH10.4	KD.HLH10.4
c	i	i	v	v	v	v	KD.HLH10.5	KD.HLH10.5
p	s	s	s	s	p	p	KD.H10.1	KD.H10.1
i	e	e	i	i	i	i	KD.H10.2	KD.H10.2
p	r	r	p	p	p	a	KD.H10.3	KD.H10.3
w	w	w	w	w	w	w	KD.H10.4	KD.H10.4
q	q	q	q	q	q	q	KD.H10.5	KD.H10.5
e	q	q	n	n	n	e	KD.H10.6	KD.H10.6
e	e	e	e	e	e	e	KD.H10.7	KD.H10.7
m	v	v	m	m	m	i	KD.H10.8	KD.H10.8
i	a	t	i	i	v	i	KD.H10.9	KD.H10.9
e	e	e	e	e	e	e	KD.H10.10	KD.H10.10
t	-	t	s	t	t	t	KD.H10.11	KD.H10.11
g	t	-	g	e	e	g	KD.H10.12	KD.H10.12
i	v	v	c	c	c	l	KD.H11.1	KD.H11.1
f	f	y	f	f	f	f	KD.H11.2	KD.H11.2
g	d	e	k	k	q	e	KD.H11.3	KD.H11.3
e	t	a	d	e	e	e	KD.H11.4	KD.H11.4
l	i	v	i	l	l	l	KD.H11.5	KD.H11.5
n	n	n	n	n	n	n	KD.H11.6	KD.H11.6
v	a	a	k	v	v	d	KD.H11.7	KD.H11.7
w	e	d	s	f	f	p	KD.H11.8	KD.H11.8
r	t	t	e	g	g	n	KD.H11.9	KD.H11.9
s	-	-	s	p	l	-	KD.H11.10	KD.H11.10
d	-	-	e	n	d	-	KD.H11.11	KD.H11.11
g	-	-	e	g	g	-	KD.H11.12	KD.H11.12
q	-	-	a	t	s	-	KD.H11.13	KD.H11.13
m	d	d	l	l	v	-	KD.H11.14	KD.H11.14
p	r	k	p	p	p	r	KD.H11.15	KD.H11.15
d	l	i	l	p	p	p	KD.H11.16	KD.H11.16
-	-	-	d	-	-	-	KD.H11.17	KD.H11.17
-	-	-	l	-	-	-	KD.H11.18	KD.H11.18
d	e	e	-	d	d	-	KD.H11.19	KD.H11.19
m	a	a	-	l	l	-	KD.H11.20	KD.H11.20
k	r	r	d	n	d	-	KD.H11.21	KD.H11.21
g	k	k	k	r	w	-	KD.H11.22	KD.H11.22
i	k	r	n	n	k	-	KD.H11.23	KD.H11.23
s	a	a	-	-	-	t	KD.H11.24	KD.H11.24
g	k	k	-	-	-	g	KD.H11.25	KD.H11.25
g	n	n	-	-	-	c	KD.H11.26	KD.H11.26
-	k	k	-	-	-	-	KD.H11.27	KD.H11.27
s	-	-	-	-	-	e	KD.H11.28	KD.H11.28
s	-	-	-	-	-	e	KD.H11.29	KD.H11.29
s	-	-	-	-	-	-	KD.H11.30	KD.H11.30
-	q	q	i	-	-	-	KD.H11.31	C-term
-	l	l	h	-	-	-	KD.H11.32	C-term
-	g	g	t	-	-	-	RH.H11SA.1	C-term
-	h	h	p	-	-	-	RH.H11SA.2	C-term
-	e	e	-	-	-	-	RH.H11SA.3	C-term
-	e	e	-	-	-	-	RH.H11SA.4	C-term
-	d	d	-	-	-	-	RH.H11SA.5	C-term
-	y	y	-	-	-	-	RH.H11SA.6	C-term
-	a	a	-	-	-	-	RH.H11SA.7	C-term
-	l	l	-	-	-	-	RH.H11SA.8	C-term
-	g	g	-	-	-	-	RH.H11SA.9	C-term
-	k	k	-	-	-	-	RH.H11SA.10	C-term
-	d	d	-	-	-	-	RH.H11SA.11	C-term
-	c	c	-	-	-	-	PH.SA.1	C-term
-	i	i	-	-	-	-	PH.SA.2	C-term
-	m	m	-	-	-	-	PH.SA.3	C-term
-	-	-	v	-	-	-	..	C-term
-	-	-	s	-	-	-	..	C-term
-	-	-	r	-	-	-	..	C-term
-	-	-	p	-	-	g	..	C-term
-	-	-	n	-	-	-	..	C-term
-	-	-	r	-	-	n	..	C-term
s	-	-	g	-	-	-	..	C-term
s	-	-	f	-	-	-	..	C-term
k	-	-	f	-	-	-	..	C-term
s	-	-	y	-	-	-	..	C-term
g	-	-	-	-	-	-	..	C-term
-	-	-	r	-	-	-	..	C-term
m	-	-	l	-	-	-	..	C-term
c	-	-	-	-	-	-	..	C-term
l	-	-	-	-	-	-	..	C-term
v	-	-	-	-	-	-	..	C-term
s	-	-	-	-	-	-	..	C-term
-	-	-	f	-	-	-	..	C-term
-	-	-	r	-	-	-	..	C-term
-	-	-	r	-	-	-	..	C-term
-	-	-	g	-	-	-	..	C-term
-	-	-	g	-	-	-	..	C-term
-	-	-	c	-	-	-	..	C-term
-	-	-	l	-	-	-	..	C-term
-	-	-	t	-	-	-	..	C-term
-	-	-	m	-	-	-	..	C-term
-	-	-	v	-	-	-	..	C-term
-	-	-	p	-	-	-	..	C-term
-	-	-	s	-	-	-	..	C-term
-	-	-	e	-	-	-	..	C-term
-	-	-	k	-	-	-	..	C-term
-	-	-	e	-	-	-	..	C-term
-	h	h	-	h	g	-	PH.SA.4	C-term
-	g	g	-	p	q	-	PH.SA.5	C-term
-	y	y	-	p	p	s	PH.SA.6	C-term
-	m	m	-	e	p	s	PH.SA.7	C-term
-	s	l	-	p	a	k	PH.SA.8	C-term
-	k	k	-	p	p	s	PH.SA.9	C-term
-	m	l	-	k	p	g	PH.SA.10	C-term
-	g	g	-	-	-	-	PH.SASB.1	C-term
-	n	n	-	-	-	-	PH.SASB.2	C-term
-	p	p	-	-	-	-	PH.SASB.3	C-term
-	f	f	-	-	-	-	PH.SASB.4	C-term
-	-	-	-	-	-	v	..	C-term
-	-	-	-	-	-	c	..	C-term
-	-	-	-	-	-	l	..	C-term
-	-	-	-	-	-	l	..	C-term
-	-	-	-	-	-	l	..	C-term
-	l	l	-	k	-	-	PH.SASB.5	C-term
-	t	t	-	g	k	-	PH.SASB.6	C-term
-	q	q	-	l	k	-	PH.SASB.7	C-term
-	w	w	-	l	g	-	PH.SB.1	C-term
-	q	q	-	q	l	-	PH.SB.2	C-term
-	r	r	-	-	-	-	PH.SB.3	C-term
-	r	r	-	-	-	-	PH.SB.4	C-term
-	y	y	-	-	-	-	PH.SB.5	C-term
-	f	f	-	-	-	-	PH.SB.6	C-term
-	y	y	-	-	-	-	PH.SB.7	C-term
-	l	l	-	-	-	-	PH.SB.8	C-term
-	f	f	-	-	-	-	PH.SB.9	C-term
-	p	p	-	-	-	-	PH.SBSC.1	C-term
-	n	n	-	-	-	-	PH.SBSC.2	C-term
-	r	r	-	-	-	-	PH.SC.1	C-term
-	l	l	-	-	-	-	PH.SC.2	C-term
-	e	e	-	-	-	-	PH.SC.3	C-term
-	w	w	-	-	-	-	PH.SC.4	C-term
-	r	r	-	-	-	-	PH.SC.5	C-term
-	g	g	-	-	-	-	PH.SCSD.1	C-term
-	e	e	-	-	-	-	PH.SCSD.2	C-term
-	g	g	-	-	-	-	PH.SCSD.3	C-term
-	e	e	-	-	-	-	PH.SCSD.4	C-term
-	a	s	-	-	-	-	PH.SCSD.5	C-term
-	p	r	-	-	-	-	PH.SCSD.6	C-term
-	q	q	-	-	-	-	PH.SD.1	C-term
-	s	n	-	-	-	-	PH.SD.2	C-term
-	l	l	-	-	-	-	PH.SD.3	C-term
-	l	l	-	-	-	-	PH.SD.4	C-term
-	t	t	-	-	-	-	PH.SD.5	C-term
-	m	m	-	-	-	-	PH.SDSE.1	C-term
-	e	e	-	-	-	-	PH.SDSE.2	C-term
-	e	q	-	-	-	-	PH.SDSE.3	C-term
-	i	i	-	-	-	-	PH.SDSE.4	C-term
-	q	l	-	-	-	-	PH.SE.1	C-term
-	s	s	-	-	-	-	PH.SE.2	C-term
-	v	v	-	-	-	-	PH.SE.3	C-term
-	e	e	-	-	-	-	PH.SE.4	C-term
-	e	e	-	-	-	-	PH.SE.5	C-term
-	t	t	-	-	-	-	PH.SE.6	C-term
-	q	q	-	-	-	-	PH.SE.7	C-term
-	i	i	-	-	-	-	PH.SE.8	C-term
-	-	-	-	r	l	-	..	C-term
-	-	-	-	l	q	-	..	C-term
-	k	-	-	f	r	-	PH.SESF.1	C-term
-	-	-	-	k	l	-	..	C-term
-	-	-	-	r	f	-	..	C-term
-	-	-	-	q	s	-	..	C-term
-	-	-	-	h	r	-	..	C-term
-	-	-	-	q	q	-	..	C-term
-	-	-	-	n	d	-	..	C-term
-	-	-	-	n	c	-	..	C-term
-	-	-	-	s	c	-	..	C-term
-	e	k	-	-	g	-	PH.SESF.2&1	C-term
-	-	d	-	-	n	-	PH.SESF.2	C-term
-	r	k	-	-	-	-	PH.SF.1	C-term
-	k	k	-	-	-	-	PH.SF.2	C-term
-	c	c	-	-	-	-	PH.SF.3	C-term
-	l	i	-	-	-	-	PH.SF.4	C-term
-	l	l	-	-	-	-	PH.SF.5	C-term
-	l	f	-	-	-	-	PH.SF.6	C-term
-	k	r	-	-	-	-	PH.SF.7	C-term
-	i	i	-	-	-	-	PH.SF.8	C-term
-	r	k	-	-	-	-	PH.SFSG.1	C-term
-	g	g	-	-	-	-	PH.SFSG.2	C-term
-	g	g	-	-	-	-	PH.SG.1	C-term
-	k	k	-	-	-	-	PH.SG.2	C-term
-	q	q	-	-	-	-	PH.SG.3	C-term
-	f	f	-	-	-	-	PH.SG.4	C-term
-	i	v	-	-	-	-	PH.SG.5	C-term
-	l	l	-	-	-	-	PH.SG.6	C-term
-	q	q	-	-	-	-	PH.SG.7	C-term
-	c	c	-	-	-	-	PH.SGH12.1	C-term
-	d	e	-	-	-	-	PH.SGH12.2	C-term
-	s	s	-	-	-	-	PH.SGH12.3	C-term
-	d	d	-	-	-	-	PH.H12.1	C-term
-	p	p	-	-	-	-	PH.H12.2	C-term
-	e	e	-	-	-	-	PH.H12.3	C-term
-	l	f	-	-	-	-	PH.H12.4	C-term
-	v	v	-	-	-	-	PH.H12.5	C-term
-	q	q	-	-	-	-	PH.H12.6	C-term
-	w	w	-	-	-	-	PH.H12.7	C-term
-	k	k	-	-	-	-	PH.H12.8	C-term
-	k	k	-	-	-	-	PH.H12.9	C-term
-	e	e	-	-	-	-	PH.H12.10	C-term
-	l	l	-	-	-	-	PH.H12.11	C-term
-	r	n	-	-	-	-	PH.H12.12	C-term
-	d	e	-	-	-	-	PH.H12.13	C-term
-	a	t	-	-	-	-	PH.H12.14	C-term
-	y	f	-	-	-	-	PH.H12.15	C-term
-	r	k	-	-	-	-	PH.H12.16	C-term
-	e	e	-	-	-	-	PH.H12.17	C-term
-	a	a	-	-	-	-	PH.H12.18	C-term
-	q	q	-	-	-	-	PH.H12.19	C-term
-	q	r	-	-	-	-	PH.H12.20	C-term
-	l	l	-	-	-	-	PH.H12.21	C-term
-	v	l	-	-	-	-	PH.H12.22	C-term
-	q	r	-	-	-	-	PH.H12.23	C-term
-	r	r	-	-	-	-	PH.H12.24	C-term
-	v	a	-	-	-	-	PH.H12.25	C-term
-	p	p	-	-	-	-	PH.H12.26	C-term
-	k	k	-	-	-	-	C-term	C-term
-	m	f	-	-	-	-	C-term	C-term
-	k	l	-	-	-	-	C-term	C-term
-	n	n	-	-	-	-	C-term	C-term
-	k	-	-	-	-	-	C-term	C-term
-	p	-	-	-	-	-	C-term	C-term
-	r	-	-	-	-	-	C-term	C-term
-	s	-	-	-	-	-	C-term	C-term
-	p	-	-	-	-	-	C-term	C-term
-	v	-	-	-	-	-	C-term	C-term
-	v	-	-	-	-	-	C-term	C-term
-	e	-	-	-	-	-	C-term	C-term
-	l	-	-	-	-	-	C-term	C-term
-	s	-	-	-	-	-	C-term	C-term
-	k	-	-	-	-	-	C-term	C-term
-	v	-	-	-	-	-	C-term	C-term
-	p	-	-	-	-	-	C-term	C-term
-	l	-	-	-	-	-	C-term	C-term
-	v	-	-	-	-	-	C-term	C-term
-	q	-	-	-	-	-	C-term	C-term
-	r	-	-	-	-	-	C-term	C-term
-	g	-	-	-	-	-	C-term	C-term
-	s	-	-	-	-	-	C-term	C-term
-	a	-	-	-	-	-	C-term	C-term
-	n	-	-	-	-	-	C-term	C-term
-	g	-	-	-	-	-	C-term	C-term
-	l	-	-	-	-	-	C-term	C-term
-	-	k	-	-	-	-	C-term	C-term
-	-	p	-	-	-	-	C-term	C-term
-	-	r	-	-	-	-	C-term	C-term
-	-	s	-	-	-	-	C-term	C-term
-	-	g	-	-	-	-	C-term	C-term
-	-	t	-	-	-	-	C-term	C-term
-	-	v	-	-	-	-	C-term	C-term
-	-	e	-	-	-	-	C-term	C-term
-	-	l	-	-	-	-	C-term	C-term
-	-	p	-	-	-	-	C-term	C-term
-	-	k	-	-	-	-	C-term	C-term
-	-	p	-	-	-	-	C-term	C-term
-	-	s	-	-	-	-	C-term	C-term
-	-	l	-	-	-	-	C-term	C-term
-	-	c	-	-	-	-	C-term	C-term
-	-	h	-	-	-	-	C-term	C-term
-	-	r	-	-	-	-	C-term	C-term
-	-	n	-	-	-	-	C-term	C-term
-	-	s	-	-	-	-	C-term	C-term
-	-	n	-	-	-	-	C-term	C-term
-	-	g	-	-	-	-	C-term	C-term
-	-	l	-	-	-	-	C-term	C-term
-	-	-	-	-	c	-	C-term	C-term
-	-	-	-	-	s	-	C-term	C-term
-	-	-	-	-	d	-	C-term	C-term
-	-	-	-	-	s	-	C-term	C-term
-	-	-	-	-	e	-	C-term	C-term
-	-	-	-	-	e	-	C-term	C-term
-	-	-	-	-	e	-	C-term	C-term
-	-	-	-	-	l	-	C-term	C-term
-	-	-	-	-	p	-	C-term	C-term
-	-	-	-	-	t	-	C-term	C-term
-	-	-	-	-	r	-	C-term	C-term
-	-	-	-	-	l	-	C-term	C-term
-	-	-	v	k	-	-	C-term	C-term
-	-	-	e	s	-	-	C-term	C-term
-	-	-	p	s	-	-	C-term	C-term
-	-	-	k	p	-	-	C-term	C-term
-	-	-	q	s	-	-	C-term	C-term
-	-	-	-	s	-	-	C-term	C-term
-	-	-	c	k	-	-	C-term	C-term
-	-	-	-	t	-	-	C-term	C-term
-	-	-	-	s	-	-	C-term	C-term
-	-	-	-	f	-	-	C-term	C-term
-	-	-	-	n	-	-	C-term	C-term
-	-	-	-	h	-	-	C-term	C-term
-	-	-	-	h	-	-	C-term	C-term
-	-	-	-	i	-	-	C-term	C-term
-	-	-	-	n	-	-	C-term	C-term
-	-	-	-	s	-	-	C-term	C-term
-	-	-	-	n	-	-	C-term	C-term
-	-	-	-	h	-	-	C-term	C-term
-	-	-	-	v	-	-	C-term	C-term
-	-	-	-	s	-	-	C-term	C-term
-	-	-	-	s	-	-	C-term	C-term
-	-	-	-	n	-	-	C-term	C-term
-	-	-	-	s	-	-	C-term	C-term
-	-	-	-	t	-	-	C-term	C-term
-	-	-	-	g	-	-	C-term	C-term
-	-	-	-	s	-	-	C-term	C-term
-	-	-	-	s	-	-	C-term	C-term
